# Supplementary material for: Comparative Genomics Analysis of Rice and Pineapple Contributes to Understand the Chromosome Number Reduction and Genomic Changes in Grasses
Source: Front Genet. 2016 Oct 4;7:174. doi: 10.3389/fgene.2016.00174 (PMC5047885; doi:10.3389/fgene.2016.00174)
Supplement: TABLE S1 — Homologous alignments of rice and pineapple. [file Table_1.XLSX]

## Sheet: Sheet1
AC_1	OS_11	OS_12	AC_2	OS_21	OS_22
Ac01g009737	.	.	.	.	.
Ac01g009736	.	.	.	.	.
Ac01g009735	Os03g54130	.	.	.	.
Ac01g009734	Os03g53950	.	.	.	.
Ac01g009733	.	.	.	.	.
Ac01g009732	.	.	.	.	.
Ac01g009731	.	.	.	.	.
Ac01g009730	Os03g53920	.	.	.	.
Ac01g009729	Os03g53910	.	.	.	.
Ac01g009728	.	.	.	.	.
Ac01g009727	Os03g53900	.	.	.	.
Ac01g009726	Os03g53890	.	.	.	.
Ac01g009725	Os03g53880	.	.	.	.
Ac01g009723	Os03g53800	.	Ac15g021020	.	.
Ac01g009724	.	.	.	.	.
Ac01g009722	Os03g53780	.	.	.	.
Ac01g009721	Os03g50560	.	.	.	.
Ac01g009720	.	.	.	.	.
Ac01g009718	.	.	.	.	.
Ac01g009717	Os03g53710	.	Ac15g004283	Os03g06230	.
Ac01g009716	Os03g53700	.	.	.	.
Ac01g009715	.	.	.	.	.
Ac01g009713	Os03g53690	.	.	.	.
Ac01g009714	.	.	.	.	.
Ac01g009712	Os03g53670	.	Ac15g004279	Os03g06240	.
Ac01g009711	.	.	.	.	.
Ac01g009710	Os03g53660	.	.	.	.
Ac01g009709	Os03g53640	.	.	.	.
Ac01g009708	Os03g53630	.	.	.	.
Ac01g009707	.	.	.	.	.
Ac01g009706	.	.	.	.	.
Ac01g009705	.	.	.	.	.
Ac01g009704	.	.	.	.	.
Ac01g009703	.	.	.	.	.
Ac01g009702	.	.	.	.	.
Ac01g009701	.	.	Ac15g004267	.	Os10g28710
Ac01g009700	Os03g53590	.	.	.	.
Ac01g009699	.	.	.	.	.
Ac01g009698	.	.	.	.	.
Ac01g009697	.	.	Ac15g004259	Os03g06460	Os10g28660
Ac01g009695	.	.	.	.	.
Ac01g009696	.	.	.	.	.
Ac01g009694	.	.	.	.	.
Ac01g009693	.	.	Ac15g004251	.	.
Ac01g009691	Os03g53400	.	Ac15g004246	.	.
Ac01g009692	.	.	.	.	.
Ac01g009690	Os03g53360	.	.	.	.
Ac01g009689	.	.	.	.	.
Ac01g009688	.	Os07g44040	.	.	.
Ac01g009687	.	.	.	.	.
Ac01g009686	.	.	.	.	.
Ac01g009685	Os03g53340	.	.	.	.
Ac01g009684	Os03g53310	.	Ac15g004238	.	.
Ac01g009683	.	.	.	.	.
Ac01g009682	.	.	.	.	.
Ac01g009681	Os03g53300	.	.	.	.
Ac01g009680	Os03g53250	.	.	.	.
Ac01g009679	Os03g53230	.	Ac15g004235	.	.
Ac01g009678	.	.	.	.	.
Ac01g009677	Os03g51200	.	Ac15g004228	Os03g06670	Os10g28230
Ac01g009676	.	.	.	.	.
Ac01g009675	.	.	.	.	.
Ac01g009674	.	.	.	.	.
Ac01g009673	.	.	.	.	.
Ac01g009672	.	.	.	.	.
Ac01g009671	Os03g53150	.	Ac15g004216	.	.
Ac01g009670	.	.	.	.	.
Ac01g009669	Os03g53140	.	.	.	.
Ac01g009668	.	.	.	.	.
Ac01g009667	Os03g53110	.	Ac15g004213	.	.
Ac01g009666	.	.	Ac15g004212	Os03g06760	Os10g27990
Ac01g009665	Os03g53080	.	.	.	.
Ac01g009664	Os03g53070	.	Ac15g004211	.	.
Ac01g009663	.	.	.	.	.
Ac01g009662	Os03g53050	.	.	.	.
Ac01g009661	Os03g53020	.	.	.	.
Ac01g009657	Os03g53000	.	.	.	.
Ac01g009656	.	.	Ac15g004204	.	.
Ac01g009655	.	.	Ac15g004203	.	.
Ac01g009654	.	.	.	.	.
Ac01g009653	.	.	.	.	.
Ac01g009652	.	.	.	.	.
Ac01g009650	Os03g51830	.	.	.	.
Ac01g009649	.	.	.	.	.
Ac01g009648	Os03g52430	.	.	.	.
Ac01g009647	.	.	.	.	.
Ac01g009646	.	.	.	.	.
Ac01g009645	.	.	.	.	.
Ac01g009644	Os03g52460	.	.	.	.
Ac01g009643	.	.	.	.	.
Ac01g009642	.	.	Ac15g004190	Os03g06960	.
Ac01g009641	Os03g52490	.	Ac15g004187	Os03g06980	.
Ac01g009640	.	.	.	.	.
Ac01g009639	Os03g52570	.	.	.	.
Ac01g009637	.	.	.	.	.
Ac01g009636	Os03g52630	.	.	.	.
Ac01g009635	Os03g52640	.	.	.	.
Ac01g009633	.	.	.	.	.
Ac01g009632	.	Os07g43990	.	.	.
Ac01g009631	.	.	.	.	.
Ac01g009630	Os03g25790	Os07g43940	.	.	.
Ac01g009629	.	.	Ac15g004179	Os03g07120	Os10g27120
Ac01g009628	Os03g25840	.	.	.	.
Ac01g009627	.	.	.	.	.
Ac01g009626	.	Os07g43925	.	.	.
Ac01g009625	.	.	.	.	.
Ac01g009624	.	.	.	.	.
Ac01g009623	.	.	.	.	.
Ac01g009622	.	.	.	.	.
Ac01g009621	.	Os07g43870	Ac15g004161	.	.
Ac01g009620	.	.	.	.	.
Ac01g009619	.	.	.	.	.
Ac01g009618	Os03g25970	.	.	.	.
Ac01g009617	.	.	.	.	.
Ac01g009615	Os03g25990	.	.	.	.
Ac01g009616	.	.	.	.	.
Ac01g009614	.	.	.	.	.
Ac01g009613	.	.	.	.	.
Ac01g009612	.	.	.	.	.
Ac01g009611	.	.	.	.	.
Ac01g009610	Os03g26044	Os07g43710	.	.	.
Ac01g009609	.	.	.	.	.
Ac01g009608	Os03g26080	.	.	.	.
Ac01g009607	.	.	Ac15g004146	.	.
Ac01g009606	Os03g26090	.	.	.	.
Ac01g009605	.	.	.	.	.
Ac01g009604	.	.	.	.	.
Ac01g009603	Os03g26210	Os07g43530	Ac15g004142	.	.
Ac01g009602	Os03g26229	Os07g43510	Ac15g004139	.	.
Ac01g009601	.	.	Ac15g004137	.	.
Ac01g009599	.	.	.	.	.
Ac01g009600	.	.	.	.	.
Ac01g009598	.	.	.	.	.
Ac01g009597	.	.	.	.	.
Ac01g009596	Os03g26440	.	.	.	.
Ac01g009595	Os03g26460	.	.	.	.
Ac01g009594	.	.	.	.	.
Ac01g009593	.	.	.	.	.
Ac01g009592	.	Os07g43460	.	.	.
Ac01g009591	.	.	.	.	.
Ac01g009590	.	.	.	.	.
Ac01g009589	.	.	.	.	.
Ac01g009588	.	Os07g43390	.	.	.
Ac01g009587	.	Os07g43370	.	.	.
Ac01g009586	.	.	.	.	.
Ac01g009585	.	.	.	.	.
Ac01g009584	.	Os07g43322	.	.	.
Ac01g009583	.	.	.	.	.
Ac01g009582	Os03g26630	Os07g43316	Ac15g004109	.	.
Ac01g009581	.	.	Ac15g004104	Os03g09940	.
Ac01g009580	.	.	.	.	.
Ac01g009579	.	.	.	.	.
Ac01g009578	.	.	.	.	.
Ac01g009577	.	.	.	.	.
Ac01g009576	Os03g26870	.	Ac15g004094	.	.
Ac01g009575	Os03g26910	Os07g43160	Ac15g004091	.	.
Ac01g009574	Os03g26930	.	.	.	.
Ac01g009573	Os03g26960	.	.	.	.
Ac01g009572	.	.	.	.	.
Ac01g009571	.	.	.	.	.
Ac01g009570	Os03g27010	Os07g43070	Ac15g004088	.	.
Ac01g009569	.	.	.	.	.
Ac01g009568	Os03g27019	.	.	.	.
Ac01g009567	Os03g27040	Os07g43040	.	.	.
Ac01g009566	.	.	.	.	.
Ac01g009565	.	.	.	.	.
Ac01g009564	Os03g27080	Os07g43030	.	.	.
Ac01g009563	.	Os07g43020	.	.	.
Ac01g009562	.	.	Ac15g004082	Os03g09080	.
Ac01g009561	.	Os07g43010	.	.	.
Ac01g009560	.	.	Ac15g004079	.	.
Ac01g009559	Os03g27210	.	.	.	.
Ac01g009558	Os03g27230	Os07g42960	Ac15g004069	.	.
Ac01g009557	.	.	Ac15g004068	.	.
Ac01g009556	Os03g27250	.	.	.	.
Ac01g009554	Os03g27260	Os07g42950	.	.	.
Ac01g009555	.	.	.	.	.
Ac01g009553	.	.	.	.	.
Ac01g009552	.	Os07g42924	Ac15g004063	Os03g09020	.
Ac01g009551	Os03g27290	Os07g42910	.	.	.
Ac01g009550	.	.	.	.	.
Ac01g009549	.	.	.	.	.
Ac01g009548	.	.	.	.	.
Ac01g009547	.	Os07g42860	.	.	.
Ac01g009546	.	.	.	.	.
Ac01g009545	.	.	.	.	.
Ac01g009544	Os03g27450	Os07g42820	.	.	.
Ac01g009543	.	.	.	.	.
Ac01g009542	.	.	.	.	.
Ac01g009541	.	.	.	.	.
Ac01g009540	Os03g27460	Os07g42800	.	.	.
Ac01g009539	Os03g27510	.	.	.	.
Ac01g009538	.	.	.	.	.
Ac01g009537	.	.	.	.	.
Ac01g009536	.	.	.	.	.
Ac01g009535	.	.	.	.	.
Ac01g009534	.	Os07g42740	.	.	.
Ac01g009533	.	.	.	.	.
Ac01g009532	Os03g27760	.	.	.	.
Ac01g009531	Os03g27770	.	Ac15g004022	Os03g08700	.
Ac01g009530	.	.	Ac15g004016	.	.
Ac01g009529	.	.	.	.	.
Ac01g009528	.	.	Ac15g004015	Os03g08620	.
Ac01g009527	Os03g27780	.	.	.	.
Ac01g009526	Os03g27800	Os07g42700	Ac15g004008	.	.
Ac01g009525	.	.	Ac15g004005	.	Os10g25010
Ac01g009524	Os03g27840	.	.	.	.
Ac01g009523	Os03g27930	.	.	.	.
Ac01g009522	Os03g27950	.	.	.	.
Ac01g009521	.	Os07g42640	.	.	.
Ac01g009520	Os03g27970	.	.	.	.
Ac01g009519	.	.	.	.	.
Ac01g009518	.	.	.	.	.
Ac01g009517	Os03g28090	.	.	.	.
Ac01g009516	Os03g28130	Os07g42590	.	.	.
Ac01g009515	.	.	.	.	.
Ac01g009514	.	.	.	.	.
Ac01g009513	.	.	.	.	.
Ac01g009512	.	.	.	.	.
Ac01g009511	.	Os07g42510	Ac15g003993	Os03g08470	.
Ac01g009509	.	Os07g42500	.	.	.
Ac01g009508	Os03g28330	Os07g42490	.	.	.
Ac01g009507	.	Os07g42450	Ac15g003992	Os03g08450	.
Ac01g009506	.	Os07g42440	.	.	.
Ac01g009505	Os03g28420	Os07g42420	.	.	.
Ac01g009504	.	.	.	.	.
Ac01g009503	.	.	.	.	.
Ac01g009502	.	Os07g42410	.	.	.
Ac01g009501	.	.	.	.	.
Ac01g009500	.	Os07g42395	.	.	.
Ac01g009499	.	.	.	.	.
Ac01g009498	.	Os07g42380	.	.	.
Ac01g009497	Os03g28940	Os07g42370	.	.	.
Ac01g009496	.	.	.	.	.
Ac01g009495	Os03g29180	.	.	.	.
Ac01g009494	Os03g29240	.	.	.	.
Ac01g009493	Os03g29250	.	Ac15g003983	.	Os10g25310
Ac01g009492	.	Os07g42310	.	.	.
Ac01g009491	Os03g29260	Os07g42300	.	.	.
Ac01g009490	.	Os07g42290	Ac15g003981	.	.
Ac01g009489	Os03g29350	Os07g42280	.	.	.
Ac01g009488	.	Os07g42260	.	.	.
Ac01g009487	.	.	.	.	.
Ac01g009486	.	Os07g42160	.	.	.
Ac01g009485	Os03g29470	.	.	.	.
Ac01g009484	.	Os07g42140	Ac15g003967	Os03g08110	.
Ac01g009483	.	Os07g42080	.	.	.
Ac01g009482	.	.	.	.	.
Ac01g009481	.	.	.	.	.
Ac01g009480	Os03g29570	.	.	.	.
Ac01g009479	.	.	.	.	.
Ac01g009478	.	.	.	.	.
Ac01g009477	.	Os07g41820	.	.	.
Ac01g009476	Os03g29680	.	Ac15g003951	.	.
Ac01g009475	.	Os07g41800	.	.	.
Ac01g009474	Os03g29730	.	.	.	.
Ac01g009473	Os03g29740	Os07g41790	.	.	.
Ac01g009472	.	Os07g41750	.	.	.
Ac01g009471	.	.	.	.	.
Ac01g009470	.	Os07g41740	.	.	.
Ac01g009469	.	Os07g41730	.	.	.
Ac01g009468	.	.	.	.	.
Ac01g012445	.	.	.	.	.
Ac01g012444	.	.	.	.	.
Ac01g012443	Os03g29760	Os07g41720	Ac15g003945	Os03g07880	.
Ac01g012442	.	.	.	.	.
Ac01g012441	.	Os07g41694	.	.	.
Ac01g012440	Os03g29810	.	.	.	.
Ac01g012439	.	Os07g41650	.	.	.
Ac01g012438	Os03g29850	.	.	.	.
Ac01g012437	.	.	.	.	.
Ac01g012436	Os03g29920	Os07g41600	.	.	.
Ac01g012435	Os03g29950	.	.	.	.
Ac01g012434	.	.	.	.	.
Ac01g012432	Os03g29970	Os07g41580	.	.	.
Ac01g012431	.	Os07g41570	.	.	.
Ac01g012430	Os03g29980	.	.	.	.
Ac01g012429	Os03g30000	.	Ac15g003922	.	.
Ac01g012428	.	Os07g41370	.	.	.
Ac01g012427	Os03g30092	.	.	.	.
Ac01g012426	.	.	.	.	.
Ac01g012425	.	Os07g41360	Ac15g003915	.	.
Ac01g012424	Os03g30250	Os07g41320	.	.	.
Ac01g012423	Os03g30260	Os07g41310	Ac15g003912	.	.
Ac01g012422	Os03g30300	Os07g41280	Ac15g003911	.	.
Ac01g012421	.	Os07g41260	.	.	.
Ac01g012420	.	.	.	.	.
Ac01g012419	.	.	.	.	.
Ac01g012418	.	.	.	.	.
Ac01g012417	.	.	.	.	.
Ac01g012416	.	.	.	.	.
Ac01g012415	Os03g30550	Os07g41180	.	.	.
Ac01g012414	Os03g30570	Os07g41160	Ac15g003903	Os03g11550	.
Ac01g012412	.	Os07g41150	.	.	.
Ac01g012411	.	Os07g41120	Ac15g003900	.	.
Ac01g012410	.	.	.	.	.
Ac01g012409	.	.	.	.	.
Ac01g012408	.	Os07g41090	.	.	.
Ac01g012407	.	Os07g41080	.	.	.
Ac01g012406	Os03g30830	Os07g40940	Ac15g003891	.	.
Ac01g012405	.	.	Ac15g003884	Os03g11460	Os10g16640
Ac01g012404	.	Os07g40820	.	.	.
Ac01g012403	.	.	.	.	.
Ac01g012402	.	.	.	.	.
Ac01g012401	.	.	Ac15g003874	.	.
Ac01g012400	Os03g31180	.	.	.	.
Ac01g012399	Os03g31210	.	Ac15g003871	.	.
Ac01g012398	Os03g31230	.	.	.	.
Ac01g012397	.	.	Ac15g003869	.	.
Ac01g012396	.	Os07g40770	.	.	.
Ac01g012395	.	.	.	.	.
Ac01g012394	Os03g31290	.	.	.	.
Ac01g012393	.	Os07g40740	Ac15g003863	Os03g11320	.
Ac01g012392	.	.	.	.	.
Ac01g012391	Os03g31320	.	.	.	.
Ac01g012390	.	Os07g40700	.	.	.
Ac01g012389	.	.	.	.	.
Ac01g012388	.	.	.	.	.
Ac01g012387	.	.	.	.	.
Ac01g012386	.	.	.	.	.
Ac01g012384	Os03g31460	Os07g40520	.	.	.
Ac01g012385	.	.	.	.	.
Ac01g012383	.	.	.	.	.
Ac01g012382	.	Os07g40470	.	.	.
Ac01g012381	.	.	.	.	.
Ac01g012380	.	.	.	.	.
Ac01g012379	.	.	.	.	.
Ac01g012378	.	.	.	.	.
Ac01g012377	.	Os07g40320	Ac15g003838	Os03g11100	Os10g19190
Ac01g012376	.	.	.	.	.
Ac01g012375	.	Os07g40310	.	.	.
Ac01g012374	.	Os07g40290	.	.	.
Ac01g012373	.	.	.	.	.
Ac01g012372	.	Os07g40270	.	.	.
Ac01g012371	.	Os07g40260	.	.	.
Ac01g012370	.	.	.	.	.
Ac01g012369	.	Os07g40150	Ac15g003830	.	.
Ac01g012368	.	.	.	.	.
Ac01g012367	.	.	.	.	.
Ac01g012366	.	.	.	.	.
Ac01g012365	Os03g32170	.	.	.	.
Ac01g012364	.	.	.	.	.
Ac01g012363	Os03g32230	.	.	.	.
Ac01g012362	Os03g32270	.	.	.	.
Ac01g012361	Os03g32490	.	.	.	.
Ac01g012360	.	.	.	.	.
Ac01g012359	.	.	.	.	.
Ac01g012358	Os03g32590	.	.	.	.
Ac01g012357	.	.	Ac15g003820	.	.
Ac01g012356	.	Os07g40020	.	.	.
Ac01g012355	.	.	.	.	.
Ac01g012354	.	.	Ac15g003819	Os03g10820	Os10g20510
Ac01g012353	Os03g33090	Os07g40000	.	.	.
Ac01g012352	.	Os07g39980	.	.	.
Ac01g012350	.	Os07g39940	.	.	.
Ac01g012349	.	.	.	.	.
Ac01g012347	.	Os07g39930	.	.	.
Ac01g012348	.	.	.	.	.
Ac01g012346	.	.	.	.	.
Ac01g012345	.	.	.	.	.
Ac01g012344	.	.	.	.	.
Ac01g012343	.	.	.	.	.
Ac01g012342	.	.	.	.	.
Ac01g012341	.	.	.	.	.
Ac01g012339	.	Os07g39850	.	.	.
Ac01g012340	.	.	.	.	.
Ac01g012338	.	.	Ac15g003804	Os03g10500	.
Ac01g012337	.	Os07g39840	.	.	.
Ac01g012336	.	.	.	.	.
Ac01g012335	.	.	.	.	.
Ac01g012334	.	.	.	.	.
Ac01g012333	.	.	.	.	.
Ac01g012332	.	.	Ac15g003796	Os03g10340	.
Ac01g012331	.	Os07g39720	Ac15g003792	.	.
Ac01g012330	.	.	.	.	.
Ac01g012329	.	Os07g39710	Ac15g003791	.	.
Ac01g012328	.	Os07g39700	.	.	.
Ac01g012327	.	Os07g39690	.	.	.
Ac01g012326	.	.	.	.	.
Ac01g012325	.	.	.	.	.
Ac01g012324	.	.	Ac15g003790	Os03g10320	.
Ac01g012323	.	.	.	.	.
Ac01g012322	.	.	.	.	.
Ac01g012321	.	.	Ac15g003788	Os03g10300	.
Ac01g012320	.	.	.	.	.
Ac01g012319	.	Os07g39290	.	.	.
Ac01g012318	.	.	Ac15g003784	.	.
Ac01g012317	.	.	Ac15g003783	Os03g10240	.
Ac01g012316	.	Os07g39280	.	.	.
Ac01g012315	.	Os07g39270	.	.	.
Ac01g012314	.	.	Ac15g003767	.	.
Ac01g012313	.	.	.	.	.
Ac01g012312	.	Os07g39220	.	.	.
Ac01g012311	Os03g49230	.	.	.	.
Ac01g012310	.	.	.	.	.
Ac01g012309	.	.	.	.	.
Ac01g012308	.	.	.	.	.
Ac01g012307	.	.	.	.	.
Ac01g012306	.	Os07g38790	.	.	.
Ac01g012305	.	.	.	.	.
Ac01g012304	.	.	.	.	.
Ac01g012302	.	.	.	.	.
Ac01g012303	.	.	.	.	.
Ac01g012301	.	.	.	.	.
Ac01g012300	.	.	.	.	.
Ac01g012299	.	.	.	.	.
Ac01g012298	.	.	.	.	.
Ac01g012297	.	.	.	.	.
Ac01g012296	.	.	Ac15g003762	.	.
Ac01g012295	.	.	.	.	.
Ac01g012294	.	.	.	.	.
Ac01g012293	.	.	Ac15g003740	.	.
Ac01g012292	.	Os07g38530	.	.	.
Ac01g012291	.	.	.	.	.
Ac01g012290	.	.	Ac15g003731	.	.
Ac01g012289	.	.	.	.	.
Ac01g012288	.	.	.	.	.
Ac01g012287	.	.	.	.	.
Ac01g012286	.	.	.	.	.
Ac01g012285	.	.	.	.	.
Ac01g012284	.	.	.	.	.
Ac01g012283	.	.	.	.	.
Ac01g012282	.	.	.	.	.
Ac01g012281	.	.	.	.	.
Ac01g012280	Os03g50540	.	Ac15g013419	.	.
Ac01g012279	.	.	Ac15g020749	.	.
Ac01g012278	.	.	.	.	.
Ac01g012277	.	.	Ac15g020744	Os03g09880	.
Ac01g012276	.	.	.	.	.
Ac01g012275	.	.	.	.	.
Ac01g012274	.	.	.	.	.
Ac01g012272	.	.	Ac15g020735	.	.
Ac01g012271	.	.	.	.	.
Ac01g012270	.	.	.	.	.
Ac01g012269	.	.	.	.	.
Ac01g012268	.	.	.	.	.
Ac01g012267	.	.	.	.	.
Ac01g012266	.	.	.	.	.
Ac01g012265	.	.	.	.	.
Ac01g012264	.	.	.	.	.
Ac01g012263	.	.	.	.	.
Ac01g012262	Os03g49210	.	.	.	.
Ac01g012261	Os03g49200	.	.	.	.
Ac01g012260	.	.	.	.	.
Ac01g012259	Os03g49170	Os07g38090	.	.	.
Ac01g012258	.	.	.	.	.
Ac01g012257	.	.	.	.	.
Ac01g012256	.	.	.	.	.
Ac01g012255	.	.	.	.	.
Ac01g012254	.	.	.	.	.
Ac01g012253	.	.	.	.	.
Ac01g012252	Os03g48970	.	.	.	.
Ac01g012251	.	.	.	.	.
Ac01g012250	.	.	.	.	.
Ac01g018457	.	.	.	.	.
Ac01g018456	.	.	.	.	.
Ac01g018455	.	.	.	.	.
Ac01g018454	.	.	.	.	.
Ac01g018453	.	.	.	.	.
Ac01g018452	Os03g48950	.	.	.	.
Ac01g018451	.	.	Ac15g021147	.	.
Ac01g018450	.	.	.	.	.
Ac01g018449	.	.	.	.	.
Ac01g018448	.	.	.	.	.
Ac01g018447	.	.	.	.	.
Ac01g018446	.	.	.	.	.
Ac01g018445	.	.	.	.	.
Ac01g018443	.	.	.	.	.
Ac01g018444	.	.	Ac15g013421	Os03g12350	.
Ac01g018442	Os03g50530	.	.	.	.
Ac01g018441	Os03g50520	.	.	.	.
Ac01g018440	Os03g50510	.	.	.	.
Ac01g018439	.	.	.	.	.
Ac01g018438	.	.	.	.	.
Ac01g018436	.	.	.	.	.
Ac01g018435	.	.	.	.	.
Ac01g018433	.	.	.	.	.
Ac01g018432	.	.	.	.	.
Ac01g018430	.	.	.	.	.
Ac01g018429	.	.	.	.	.
Ac01g018427	.	.	.	.	.
Ac01g018426	.	.	.	.	.
Ac01g018425	.	.	.	.	.
Ac01g018424	.	.	.	.	.
Ac01g018423	Os03g50490	.	Ac15g013424	Os03g12290	.
Ac01g018422	Os03g50480	.	.	.	.
Ac01g018421	.	.	.	.	.
Ac01g018420	.	.	.	.	.
Ac01g018418	Os03g50430	.	Ac15g013432	.	.
Ac01g018417	.	.	.	.	.
Ac01g018416	Os03g50420	.	.	.	.
Ac01g018415	.	.	.	.	.
Ac01g018414	.	.	.	.	.
Ac01g018413	.	.	.	.	.
Ac01g018412	Os03g50410	.	.	.	.
Ac01g018411	.	.	.	.	.
Ac01g018410	.	.	.	.	.
Ac01g018405	.	.	.	.	.
Ac01g018407	.	.	.	.	.
Ac01g018406	.	.	.	.	.
Ac01g018404	.	.	.	.	.
Ac01g020292	.	.	.	.	.
Ac01g020295	.	.	.	.	.
Ac01g020296	.	.	.	.	.
Ac01g020297	.	.	.	.	.
Ac01g020298	.	.	.	.	.
Ac01g020302	.	.	.	.	.
Ac01g020303	.	.	.	.	.
Ac01g020304	.	.	.	.	.
Ac01g020305	Os03g50325	.	.	.	.
Ac01g020308	.	.	.	.	.
Ac01g020309	Os03g50310	.	.	.	.
Ac01g022446	.	.	.	.	.
Ac01g022447	Os03g50270	.	.	.	.
Ac01g022448	Os03g50250	.	.	.	.
Ac01g022449	.	.	.	.	.
Ac01g022450	.	.	.	.	.
Ac01g022451	.	.	.	.	.
Ac01g022453	.	.	.	.	.
Ac01g022454	.	.	.	.	.
Ac01g024045	.	.	.	.	.
Ac01g024048	Os03g50230	.	.	.	.
Ac01g024049	.	.	.	.	.
Ac01g024050	Os03g50220	.	.	.	.
Ac01g024051	.	.	.	.	.
Ac01g024053	.	.	.	.	.
Ac01g024054	.	.	.	.	.
Ac01g024645	.	.	.	.	.
Ac01g024643	.	.	.	.	.
Ac01g024640	Os03g50120	.	.	.	.
Ac01g024641	.	.	.	.	.
Ac01g024639	.	.	Ac15g013454	.	.
Ac01g024638	.	.	.	.	.
Ac01g024637	.	.	.	.	.
Ac01g024636	.	.	Ac15g013456	.	.
Ac01g024635	.	.	.	.	.
Ac01g024634	Os03g50100	.	.	.	.
Ac01g024633	.	.	.	.	.
Ac01g024631	Os03g50080	.	.	.	.
Ac01g024629	.	.	.	.	.
Ac01g028547	.	.	.	.	.
Ac01g028549	.	.	.	.	.
Ac01g028550	.	.	.	.	.
Ac01g022471	.	.	.	.	.
Ac01g022472	.	.	.	.	.
Ac01g022473	.	.	.	.	.
Ac01g022474	.	.	.	.	.
Ac01g022475	.	.	Ac15g013458	.	.
Ac01g022476	.	.	.	.	.
Ac01g022478	.	.	.	.	.
Ac01g022480	.	.	.	.	.
Ac01g022481	.	.	.	.	.
Ac01g022483	.	.	.	.	.
Ac01g022484	.	.	.	.	.
Ac01g028691	.	.	.	.	.
Ac01g028694	.	.	.	.	.
Ac01g019428	.	.	.	.	.
Ac01g019429	.	.	.	.	.
Ac01g019432	.	.	.	.	.
Ac01g019434	.	.	.	.	.
Ac01g019435	.	.	.	.	.
Ac01g019436	.	.	.	.	.
Ac01g024488	.	.	.	.	.
Ac01g024489	.	.	.	.	.
Ac01g024490	.	.	.	.	.
Ac01g024491	.	.	.	.	.
Ac01g024493	.	.	.	.	.
Ac01g024494	.	.	.	.	.
Ac01g024495	.	.	.	.	.
Ac01g024497	.	.	.	.	.
Ac01g024498	.	.	.	.	.
Ac01g024499	.	.	.	.	.
Ac01g025078	Os03g50010	.	.	.	.
Ac01g025080	.	.	.	.	.
Ac01g025081	Os03g49990	.	Ac15g019862	.	.
Ac01g025082	.	.	.	.	.
Ac01g025083	.	.	.	.	.
Ac01g025084	.	.	.	.	.
Ac01g025085	.	.	.	.	.
Ac01g023211	Os03g49940	.	.	.	.
Ac01g023212	.	.	.	.	.
Ac01g023213	.	.	.	.	.
Ac01g023214	.	.	.	.	.
Ac01g023215	.	.	.	.	.
Ac01g023217	.	.	.	.	.
Ac01g023219	.	.	.	.	.
Ac01g023220	.	.	.	.	.
Ac01g023221	.	.	.	.	.
Ac01g024518	.	.	.	.	.
Ac01g024519	.	.	.	.	.
Ac01g024520	.	.	.	.	.
Ac01g024521	.	.	.	.	.
Ac01g024522	.	.	.	.	.
Ac01g024523	.	.	.	.	.
Ac01g024524	.	.	.	.	.
Ac01g024525	.	.	.	.	.
Ac01g024526	.	.	.	.	.
Ac01g024527	.	.	.	.	.
Ac01g024528	.	.	.	.	.
Ac01g024530	.	.	.	.	.
Ac01g024532	.	.	.	.	.
Ac01g024533	.	.	.	.	.
Ac01g024534	.	.	.	.	.
Ac01g023576	.	.	.	.	.
Ac01g023577	.	.	.	.	.
Ac01g023578	.	.	.	.	.
Ac01g023582	.	.	.	.	.
Ac01g023586	.	.	.	.	.
Ac01g023588	.	.	.	.	.
Ac01g023589	.	.	.	.	.
Ac01g023592	.	.	.	.	.
Ac01g023594	.	.	.	.	.
Ac01g023143	.	.	.	.	.
Ac01g023144	.	.	.	.	.
Ac01g023145	.	.	.	.	.
Ac01g023147	.	.	.	.	.
Ac01g023151	.	.	.	.	.
Ac01g023155	.	.	.	.	.
Ac01g023156	.	.	.	.	.
Ac01g023157	.	.	.	.	.
Ac01g023158	Os03g49770	.	.	.	.
Ac01g025253	.	.	.	.	.
Ac01g025254	.	.	.	.	.
Ac01g025256	.	.	.	.	.
Ac01g025257	.	.	.	.	.
Ac01g025258	.	.	.	.	.
Ac01g025259	.	.	.	.	.
Ac01g025260	.	.	.	.	.
Ac01g025261	.	.	.	.	.
Ac01g025262	.	.	.	.	.
Ac01g024905	.	.	.	.	.
Ac01g024906	.	.	.	.	.
Ac01g024911	.	.	.	.	.
Ac01g024913	.	.	.	.	.
Ac01g027450	.	.	.	.	.
Ac01g027451	.	.	.	.	.
Ac01g027452	.	.	.	.	.
Ac01g027453	Os03g49520	.	.	.	.
Ac01g024890	.	.	.	.	.
Ac01g024893	.	.	.	.	.
Ac01g024894	.	.	.	.	.
Ac01g024897	.	.	.	.	.
Ac01g024898	.	.	.	.	.
Ac01g029278	.	.	.	.	.
Ac01g029279	.	.	.	.	.
Ac01g024101	.	.	.	.	.
Ac01g024103	.	.	.	.	.
Ac01g024104	.	.	.	.	.
Ac01g024105	.	.	.	.	.
Ac01g029310	.	.	.	.	.
Ac01g020938	.	.	.	.	.
Ac01g020941	.	.	.	.	.
Ac01g020942	Os03g50780	.	.	.	.
Ac01g020944	.	.	.	.	.
Ac01g020945	.	.	.	.	.
Ac01g020947	.	.	.	.	.
Ac01g020948	Os03g50820	.	.	.	.
Ac01g022676	.	.	.	.	.
Ac01g022677	.	.	.	.	.
Ac01g022681	Os03g50920	.	.	.	.
Ac01g022683	.	.	.	.	.
Ac01g022687	.	.	.	.	.
Ac01g022688	.	.	.	.	.
Ac01g022689	Os03g51010	.	.	.	.
Ac01g022690	.	.	.	.	.
Ac01g022691	.	.	.	.	.
Ac01g022692	.	.	.	.	.
Ac01g022693	.	.	.	.	.
Ac01g022694	.	.	.	.	.
Ac01g022696	.	.	.	.	.
Ac01g022697	.	.	.	.	.
Ac01g022698	.	.	.	.	.
Ac01g025554	.	.	.	.	.
Ac01g025555	.	.	.	.	.
Ac01g025557	Os03g51080	.	.	.	.
Ac01g025559	Os03g51110	.	.	.	.
Ac01g025560	.	.	.	.	.
Ac01g021353	.	.	.	.	.
Ac01g021354	.	.	.	.	.
Ac01g021355	.	.	.	.	.
Ac01g021356	.	.	.	.	.
Ac01g021357	.	.	.	.	.
Ac01g021358	.	.	.	.	.
Ac01g021359	.	.	.	.	.
Ac01g021360	.	.	.	.	.
Ac01g021363	.	.	.	.	.
Ac01g015936	.	.	.	.	.
Ac01g015935	.	.	.	.	.
Ac01g015934	.	.	.	.	.
Ac01g015933	.	.	.	.	.
Ac01g015932	.	.	.	.	.
Ac01g015931	.	.	.	.	.
Ac01g015929	.	.	.	.	.
Ac01g015928	.	.	.	.	.
Ac01g015927	.	.	.	.	.
Ac01g015926	.	.	.	.	.
Ac01g015925	.	.	.	.	.
Ac01g015924	Os03g51160	.	.	.	.
Ac01g015923	.	.	.	.	.
Ac01g015920	Os03g51220	.	.	.	.
Ac01g015919	.	.	.	.	.
Ac01g015917	.	.	.	.	.
Ac01g015916	.	.	.	.	.
Ac01g015915	.	.	.	.	.
Ac01g015914	.	.	.	.	.
Ac01g015913	.	.	.	.	.
Ac01g015912	.	.	.	.	.
Ac01g015911	.	.	.	.	.
Ac01g015910	.	.	.	.	.
Ac01g015909	.	.	.	.	.
Ac01g015908	.	.	.	.	.
Ac01g015907	.	.	.	.	.
Ac01g015906	.	.	.	.	.
Ac01g015905	.	.	.	.	.
Ac01g015904	.	.	.	.	.
Ac01g015903	Os03g51250	.	.	.	.
Ac01g015902	.	.	.	.	.
Ac01g015901	.	.	.	.	.
Ac01g015900	.	.	.	.	.
Ac01g015899	.	.	.	.	.
Ac01g015898	.	.	.	.	.
Ac01g015896	Os03g51430	.	.	.	.
Ac01g015895	.	.	.	.	.
Ac01g015894	Os03g51459	.	Ac15g013367	.	.
Ac01g015893	.	.	.	.	.
Ac01g015892	Os03g51510	.	.	.	.
Ac01g015891	.	.	.	.	.
Ac01g015890	Os03g51520	.	.	.	.
Ac01g015889	.	.	.	.	.
Ac01g015888	.	.	.	.	.
Ac01g015887	.	.	.	.	.
Ac01g015886	.	.	.	.	.
Ac01g015885	Os03g51550	.	.	.	.
Ac01g015884	.	.	.	.	.
Ac01g015883	.	.	.	.	.
Ac01g015882	Os03g51580	.	Ac15g013365	.	Os10g01530
Ac01g015881	Os03g51610	.	.	.	.
Ac01g015880	.	.	.	.	.
Ac01g015879	.	.	.	.	.
Ac01g015878	Os03g51640	.	.	.	.
Ac01g015877	Os03g51650	.	.	.	.
Ac01g015876	Os03g51670	.	.	.	.
Ac01g015875	Os01g67520	.	.	.	.
Ac01g015874	Os03g51680	.	.	.	.
Ac01g015873	Os03g51690	.	.	.	.
Ac01g015871	Os03g51710	.	.	.	.
Ac01g015870	.	.	.	.	.
Ac01g015869	Os03g51740	.	.	.	.
Ac01g015868	.	.	.	.	.
Ac01g015867	Os03g51930	.	.	.	.
Ac01g015866	Os03g51960	.	.	.	.
Ac01g015865	.	.	.	.	.
Ac01g015864	Os03g51984	.	.	.	.
Ac01g015863	Os03g51990	.	.	.	.
Ac01g015862	.	.	.	.	.
Ac01g015860	.	.	.	.	.
Ac01g015859	.	.	.	.	.
Ac01g015858	Os03g52010	.	.	.	.
Ac01g015857	.	.	.	.	.
Ac01g015856	Os03g52070	.	.	.	.
Ac01g015855	Os03g52090	.	.	.	.
Ac01g015854	Os03g52120	.	.	.	.
Ac01g015853	Os03g52150	.	.	.	.
Ac01g015852	.	.	.	.	.
Ac01g015848	.	.	.	.	.
Ac01g015847	.	.	.	.	.
Ac01g015846	.	.	.	.	.
Ac01g015845	.	.	.	.	.
Ac01g015844	.	.	.	.	.
Ac01g015843	Os03g52239	.	Ac15g013327	.	.
Ac01g015842	.	.	.	.	.
Ac01g015841	.	.	.	.	.
Ac01g015840	.	.	Ac15g013323	Os03g13100	.
Ac01g015839	.	.	.	.	.
Ac01g015838	.	.	.	.	.
Ac01g015837	.	.	.	.	.
Ac01g015835	Os03g52840	.	Ac15g013317	.	.
Ac01g015834	.	.	.	.	.
Ac01g015833	.	.	.	.	.
Ac01g015832	.	.	.	.	.
Ac01g015831	.	.	.	.	.
Ac01g015830	.	.	.	.	.
Ac01g015829	.	.	.	.	.
Ac01g011424	.	.	.	.	.
Ac01g011423	.	.	.	.	.
Ac01g011422	Os01g67510	.	.	.	.
Ac01g011421	.	.	.	.	.
Ac01g011420	Os01g67500	.	.	.	.
Ac01g011419	Os01g67480	.	Ac05g004686	.	.
Ac01g011418	Os01g67420	.	.	.	.
Ac01g011417	Os01g67410	.	.	.	.
Ac01g011416	.	.	Ac05g004690	.	.
Ac01g011415	.	.	.	.	.
Ac01g011414	Os01g67370	.	.	.	.
Ac01g011413	Os01g67360	.	.	.	.
Ac01g011412	.	.	.	.	.
Ac01g011411	Os01g67330	.	.	.	.
Ac01g011410	.	.	.	.	.
Ac01g011409	.	.	.	.	.
Ac01g011408	.	.	.	.	.
Ac01g011407	.	.	.	.	.
Ac01g011406	.	.	.	.	.
Ac01g011405	Os01g67310	.	.	.	.
Ac01g011404	.	.	.	.	.
Ac01g011403	Os01g67290	.	.	.	.
Ac01g011402	.	.	.	.	.
Ac01g011401	.	.	.	.	.
Ac01g011400	.	.	.	.	.
Ac01g011399	.	.	.	.	.
Ac01g011398	.	.	Ac05g004704	.	.
Ac01g011397	.	.	.	.	.
Ac01g011396	.	.	.	.	.
Ac01g011395	.	.	.	.	.
Ac01g011394	.	.	Ac05g004705	.	.
Ac01g011393	.	.	.	.	.
Ac01g011392	.	.	.	.	.
Ac01g011391	.	.	.	.	.
Ac01g011390	.	.	.	.	.
Ac01g011389	.	.	.	.	.
Ac01g011388	.	.	.	.	.
Ac01g011387	.	.	.	.	.
Ac01g011386	Os01g67100	.	.	.	.
Ac01g011385	.	.	.	.	.
Ac01g011382	.	.	.	.	.
Ac01g011381	.	.	.	.	.
Ac01g011380	.	.	.	.	.
Ac01g011379	.	.	.	.	.
Ac01g011378	.	.	.	.	.
Ac01g011377	.	.	.	.	.
Ac01g011376	.	.	Ac05g004760	.	.
Ac01g011375	.	.	.	.	.
Ac01g011374	.	.	.	.	.
Ac01g011373	.	.	.	.	.
Ac01g011372	.	.	.	.	.
Ac01g011371	Os01g66890	.	.	.	.
Ac01g011370	Os01g66860	.	.	.	.
Ac01g011369	Os01g66740	.	.	.	.
Ac01g011368	Os01g66720	.	.	.	.
Ac01g011367	Os01g66710	.	.	.	.
Ac01g011366	.	.	Ac05g004763	.	.
Ac01g011365	Os01g66700	Os05g34320	.	.	.
Ac01g011364	Os01g66690	.	.	.	.
Ac01g011363	Os01g66590	Os05g34450	.	.	.
Ac01g011362	.	Os05g34460	.	.	.
Ac01g011361	.	.	.	.	.
Ac01g011360	.	.	.	.	.
Ac01g011359	.	Os05g34480	.	.	.
Ac01g011358	.	.	.	.	.
Ac01g011357	.	.	.	.	.
Ac01g011356	.	Os05g34540	Ac05g004775	.	.
Ac01g011355	.	.	.	.	.
Ac01g011354	Os01g66510	Os05g34550	.	.	.
Ac01g011353	Os01g66500	.	.	.	.
Ac01g011352	.	.	.	.	.
Ac01g011351	.	.	.	.	.
Ac01g011350	.	.	.	.	.
Ac01g011349	.	Os05g34630	.	.	.
Ac01g011348	Os01g66420	Os05g34640	Ac05g004780	.	.
Ac01g011347	Os01g66379	.	.	.	.
Ac01g011346	Os01g66360	.	.	.	.
Ac01g011345	Os01g66350	Os05g34650	.	.	.
Ac01g011344	Os01g66330	.	.	.	.
Ac01g011343	.	.	.	.	.
Ac01g011342	Os01g66300	Os05g34670	.	.	.
Ac01g011341	Os01g66290	.	Ac05g004785	.	.
Ac01g011340	.	.	.	.	.
Ac01g011339	.	.	Ac05g004788	.	.
Ac01g011338	Os01g66280	Os05g34720	.	.	.
Ac01g011337	Os01g66240	.	.	.	.
Ac01g011336	Os01g66200	Os05g34760	.	.	.
Ac01g011335	Os01g66180	Os05g34770	.	.	.
Ac01g011334	Os01g66170	.	.	.	.
Ac01g011333	.	.	.	.	.
Ac01g011332	Os01g66150	.	.	.	.
Ac01g011331	Os01g66140	Os05g34790	.	.	.
Ac01g011330	.	Os05g34810	.	.	.
Ac01g011329	Os01g66130	.	.	.	.
Ac01g011328	.	.	.	.	.
Ac01g011327	Os01g66110	.	.	.	.
Ac01g011326	.	.	.	.	.
Ac01g011325	Os01g66070	.	.	.	.
Ac01g011324	.	.	.	.	.
Ac01g011323	Os01g66050	Os05g34900	.	.	.
Ac01g011322	Os01g66010	Os05g34980	.	.	.
Ac01g011320	.	.	.	.	.
Ac01g011319	.	.	.	.	.
Ac01g011318	.	.	.	.	.
Ac01g011317	.	.	.	.	.
Ac01g011316	.	.	.	.	.
Ac01g011315	.	.	.	.	.
Ac01g011314	Os01g65992	Os05g35060	.	.	.
Ac01g011313	.	.	.	.	.
Ac01g011312	.	Os05g35070	.	.	.
Ac01g011311	.	.	.	.	.
Ac01g011310	.	.	.	.	.
Ac01g011309	.	.	.	.	.
Ac01g011308	.	.	.	.	.
Ac01g011307	.	.	.	.	.
Ac01g011306	Os01g65920	Os05g35110	.	.	.
Ac01g011305	.	.	.	.	.
Ac01g011304	Os01g65900	.	.	.	.
Ac01g011303	Os01g65890	.	.	.	.
Ac01g011302	Os01g65880	Os05g35140	.	.	.
Ac01g011301	.	.	.	.	.
Ac01g011300	.	.	.	.	.
Ac01g011299	.	.	.	.	.
Ac01g011298	.	.	.	.	.
Ac01g011297	.	.	.	.	.
Ac01g011296	Os01g65830	.	.	.	.
Ac01g011295	.	.	.	.	.
Ac01g011294	.	.	.	.	.
Ac01g011293	Os01g65790	.	.	.	.
Ac01g011292	Os01g65780	Os05g35200	Ac05g019346	.	.
Ac01g011291	.	.	.	.	.
Ac01g011290	.	.	.	.	.
Ac01g011289	.	.	.	.	.
Ac01g011288	.	.	.	.	.
Ac01g011287	Os01g65730	.	.	.	.
Ac01g011286	.	.	.	.	.
Ac01g011285	.	.	.	.	.
Ac01g011284	.	.	.	.	.
Ac01g011283	.	.	.	.	.
Ac01g011282	Os01g65630	.	.	.	.
Ac01g011281	.	.	.	.	.
Ac01g011280	.	.	.	.	.
Ac01g011279	.	Os05g35260	.	.	.
Ac01g011278	.	.	.	.	.
Ac01g011277	.	.	.	.	.
Ac01g011276	.	.	.	.	.
Ac01g011275	.	.	.	.	.
Ac01g011273	Os01g65600	.	.	.	.
Ac01g011274	.	.	.	.	.
Ac01g011272	Os01g65580	.	.	.	.
Ac01g011271	Os01g65560	.	.	.	.
Ac01g011270	Os01g65550	.	.	.	.
Ac01g011269	.	.	.	.	.
Ac01g011268	.	.	.	.	.
Ac01g011267	Os01g65530	Os05g35274	.	.	.
Ac01g011266	Os01g65520	.	.	.	.
Ac01g011265	Os01g65510	.	.	.	.
Ac01g011264	Os01g65500	.	.	.	.
Ac01g011263	.	.	.	.	.
Ac01g011262	Os01g65490	.	.	.	.
Ac01g011261	Os01g65480	.	.	.	.
Ac01g011260	.	.	.	.	.
Ac01g011259	Os01g65460	Os05g35360	.	.	.
Ac01g011258	.	.	.	.	.
Ac01g011257	Os01g65450	.	.	.	.
Ac01g011256	.	.	.	.	.
Ac01g011255	Os01g65440	Os05g35380	.	.	.
Ac01g011254	.	Os05g35410	.	.	.
Ac01g011253	.	.	.	.	.
Ac01g011252	Os01g65420	.	.	.	.
Ac01g011251	Os01g65410	Os05g35440	.	.	.
Ac01g011249	.	.	Ac05g019385	.	.
Ac01g011250	.	.	.	.	.
Ac01g011248	Os01g65400	.	.	.	.
Ac01g011247	Os01g65380	Os05g35460	.	.	.
Ac01g011246	.	Os05g35470	.	.	.
Ac01g011245	.	Os05g35480	.	.	.
Ac01g011244	.	.	.	.	.
Ac01g011243	.	.	.	.	.
Ac01g011242	.	.	.	.	.
Ac01g011241	Os01g65350	Os05g35520	.	.	.
Ac01g011240	Os01g65330	Os05g35530	.	.	.
Ac01g011239	.	Os05g35540	.	.	.
Ac01g011238	.	Os05g35580	.	.	.
Ac01g011237	.	.	.	.	.
Ac01g011236	.	.	.	.	.
Ac01g011235	Os01g65320	.	.	.	.
Ac01g011234	.	.	.	.	.
Ac01g011233	.	.	.	.	.
Ac01g011231	.	.	.	.	.
Ac01g011232	.	.	.	.	.
Ac01g011230	.	.	.	.	.
Ac01g011229	.	.	.	.	.
Ac01g011226	.	.	.	.	.
Ac01g011228	.	.	.	.	.
Ac01g011227	.	.	.	.	.
Ac01g011225	.	Os05g35690	.	.	.
Ac01g011224	.	.	.	.	.
Ac01g011223	.	.	.	.	.
Ac01g011221	.	.	.	.	.
Ac01g011222	.	.	.	.	.
Ac01g011220	Os01g65094	.	Ac05g017713	.	.
Ac01g011219	.	.	.	.	.
Ac01g011217	.	.	.	.	.
Ac01g011216	Os01g65090	.	Ac05g017712	.	.
Ac01g011215	.	Os05g35720	Ac05g017710	.	.
Ac01g011214	Os01g65080	.	.	.	.
Ac01g011213	Os01g65070	Os05g35730	.	.	.
Ac01g011212	.	.	.	.	.
Ac01g011211	.	.	.	.	.
Ac01g011210	Os01g65000	.	.	.	.
Ac01g011209	Os01g64990	.	.	.	.
Ac01g011208	Os01g64980	.	.	.	.
Ac01g011207	.	Os05g35770	.	.	.
Ac01g011206	.	.	.	.	.
Ac01g011205	.	.	.	.	.
Ac01g011204	Os01g64930	.	.	.	.
Ac01g011203	Os01g64920	.	.	.	.
Ac01g011202	.	Os05g35970	.	.	.
Ac01g011201	.	.	.	.	.
Ac01g011200	.	.	.	.	.
Ac01g011199	.	.	.	.	.
Ac01g011198	.	.	Ac05g017701	.	.
Ac01g011197	.	.	.	.	.
Ac01g011196	Os01g64900	.	.	.	.
Ac01g011195	Os01g64890	.	Ac05g017696	.	.
Ac01g011194	.	.	.	.	.
Ac01g011193	.	Os05g36000	Ac05g017695	.	.
Ac01g011192	.	.	.	.	.
Ac01g011190	Os01g64870	.	.	.	.
Ac01g011189	.	.	.	.	.
Ac01g011188	.	.	.	.	.
Ac01g011186	.	.	.	.	.
Ac01g011187	.	.	.	.	.
Ac01g018206	.	.	.	.	.
Ac01g018208	.	.	.	.	.
Ac01g018209	.	.	.	.	.
Ac01g018211	.	.	.	.	.
Ac01g018212	.	.	.	.	.
Ac01g018213	.	.	.	.	.
Ac01g018214	.	.	.	.	.
Ac01g018215	.	.	.	.	.
Ac01g018216	.	.	.	.	.
Ac01g018217	.	.	.	.	.
Ac01g018218	.	.	.	.	.
Ac01g018219	.	.	.	.	.
Ac01g018220	Os01g64820	.	.	.	.
Ac01g018221	.	.	.	.	.
Ac01g018222	Os01g64810	Os05g36090	Ac05g019789	.	.
Ac01g018223	.	.	.	.	.
Ac01g018224	.	.	.	.	.
Ac01g018225	Os01g64780	Os05g36110	Ac05g019788	.	.
Ac01g018226	Os01g64770	Os05g36120	.	.	.
Ac01g018227	.	.	.	.	.
Ac01g018228	Os01g64760	Os05g36150	.	.	.
Ac01g018229	.	.	.	.	.
Ac01g018230	Os01g64720	.	.	.	.
Ac01g018231	Os01g64700	Os05g36190	Ac05g019782	.	.
Ac01g018233	.	.	.	.	.
Ac01g018235	.	.	.	.	.
Ac01g018236	.	.	.	.	.
Ac01g018237	Os01g64690	.	.	.	.
Ac01g018238	Os01g64670	Os05g36260	.	.	.
Ac01g018239	Os01g64660	Os05g36270	.	.	.
Ac01g018240	Os01g64640	Os05g36280	.	.	.
Ac01g018241	Os01g64630	Os05g36290	Ac05g019775	.	.
Ac01g018242	.	.	.	.	.
Ac01g018244	.	.	.	.	.
Ac01g018245	.	.	.	.	.
Ac01g018246	.	.	.	.	.
Ac01g018247	.	.	.	.	.
Ac01g018248	.	.	.	.	.
Ac01g018249	.	.	.	.	.
Ac01g018250	.	.	.	.	.
Ac01g018251	.	Os05g36360	.	.	.
Ac01g018252	.	.	.	.	.
Ac01g018253	.	.	.	.	.
Ac01g018254	.	.	.	.	.
Ac01g018255	.	.	.	.	.
Ac01g018256	Os01g64590	Os05g36900	.	.	.
Ac01g018257	Os01g64570	.	.	.	.
Ac01g018258	.	.	.	.	.
Ac01g018259	.	Os05g36920	.	.	.
Ac01g018260	.	.	.	.	.
Ac01g018261	.	.	.	.	.
Ac01g018262	.	.	.	.	.
Ac01g018264	.	.	.	.	.
Ac01g018265	.	.	Ac05g022074	.	.
Ac01g018266	.	.	.	.	.
Ac01g018267	.	.	.	.	.
Ac01g018268	.	.	.	.	.
Ac01g018269	.	.	.	.	.
Ac01g018270	.	.	.	.	.
Ac01g018271	Os01g64480	.	.	.	.
Ac01g018272	.	.	.	.	.
Ac01g018273	.	.	.	.	.
Ac01g018275	Os01g64430	Os05g36970	.	.	.
Ac01g018277	.	.	.	.	.
Ac01g018278	Os01g64410	Os05g36990	Ac05g022083	.	.
Ac01g018280	.	.	.	.	.
Ac01g025980	.	.	.	.	.
Ac01g025982	.	.	.	.	.
Ac01g025983	.	.	.	.	.
Ac01g025984	.	.	.	.	.
Ac01g025892	.	.	.	.	.
Ac01g025893	.	.	.	.	.
Ac01g025894	.	.	.	.	.
Ac01g024552	.	.	.	.	.
Ac01g024553	.	.	.	.	.
Ac01g024554	.	.	.	.	.
Ac01g024555	.	.	.	.	.
Ac01g024556	.	.	Ac05g016373	.	.
Ac01g024559	.	.	.	.	.
Ac01g024560	Os01g64360	Os05g37050	.	.	.
Ac01g024561	.	.	.	.	.
Ac01g024562	.	.	.	.	.
Ac01g024563	.	.	.	.	.
Ac01g024564	.	.	.	.	.
Ac01g024565	.	.	.	.	.
Ac01g024567	.	.	.	.	.
Ac01g025509	.	.	.	.	.
Ac01g025510	.	.	.	.	.
Ac01g025511	.	.	.	.	.
Ac01g025513	.	.	.	.	.
Ac01g025515	.	.	.	.	.
Ac01g025516	.	.	.	.	.
Ac01g025517	.	.	.	.	.
Ac01g025518	.	.	.	.	.
Ac01g024337	.	.	.	.	.
Ac01g024338	.	.	.	.	.
Ac01g024339	.	.	.	.	.
Ac01g024340	Os01g64120	Os05g37140	Ac05g022117	.	.
Ac01g024341	.	.	.	.	.
Ac01g024342	.	.	.	.	.
Ac01g024343	.	.	.	.	.
Ac01g024346	Os01g64110	.	.	.	.
Ac01g024348	.	.	.	.	.
Ac01g024350	Os01g64100	.	.	.	.
Ac01g024351	.	.	.	.	.
Ac01g024353	.	.	.	.	.
Ac01g024354	.	.	.	.	.
Ac01g024355	.	.	.	.	.
Ac01g023373	.	.	.	.	.
Ac01g023374	.	.	.	.	.
Ac01g023377	.	.	.	.	.
Ac01g023378	.	.	.	.	.
Ac01g023380	.	.	.	.	.
Ac01g020513	.	.	.	.	.
Ac01g020514	.	.	.	.	.
Ac01g020515	.	.	.	.	.
Ac01g028377	.	.	.	.	.
Ac01g028378	.	.	.	.	.
Ac01g028379	.	.	.	.	.
Ac01g028380	.	.	.	.	.
Ac01g026904	.	.	.	.	.
Ac01g026905	Os01g63970	.	Ac05g020932	.	.
Ac01g026906	.	.	.	.	.
Ac01g026910	.	.	.	.	.
Ac01g026911	.	.	.	.	.
Ac01g027128	.	.	.	.	.
Ac01g027129	.	.	.	.	.
Ac01g027130	.	.	.	.	.
Ac01g027131	.	.	.	.	.
Ac01g027132	.	.	.	.	.
Ac01g026146	.	.	.	.	.
Ac01g026147	.	.	.	.	.
Ac01g026148	.	Os05g37170	.	.	.
Ac01g026149	.	.	.	.	.
Ac01g026151	.	.	.	.	.
Ac01g026152	.	.	.	.	.
Ac01g023823	.	.	.	.	.
Ac01g023824	Os01g63940	.	.	.	.
Ac01g023484	.	.	.	.	.
Ac01g023485	.	.	.	.	.
Ac01g023487	.	.	Ac05g029350	.	.
Ac01g023489	.	.	.	.	.
Ac01g023490	.	.	.	.	.
Ac01g023491	.	.	.	.	.
Ac01g023492	.	.	.	.	.
Ac01g023493	.	.	.	.	.
Ac01g023494	.	.	.	.	.
Ac01g027432	.	.	.	.	.
Ac01g026670	.	Os07g14610	.	.	.
Ac01g026671	.	.	.	.	.
Ac01g026672	.	.	.	.	.
Ac01g026673	.	.	.	.	.
Ac01g026674	.	.	.	.	.
Ac01g026675	.	.	.	.	.
Ac01g026678	.	.	.	.	.
Ac01g025755	.	.	.	.	.
Ac01g025756	.	.	.	.	.
Ac01g025757	.	.	.	.	.
Ac01g025758	.	.	.	.	.
Ac01g025759	.	.	.	.	.
Ac01g025762	.	.	.	.	.
Ac01g025763	.	.	.	.	.
Ac01g025765	.	.	.	.	.
Ac01g025766	.	.	.	.	.
Ac01g030677	Os01g63854	.	.	.	.
Ac01g029907	.	.	.	.	.
Ac01g029908	.	.	.	.	.
Ac01g021206	.	.	.	.	.
Ac01g021208	.	.	.	.	.
Ac01g021209	.	.	.	.	.
Ac01g021210	.	.	.	.	.
Ac01g021211	.	.	.	.	.
Ac01g021212	.	.	.	.	.
Ac01g021213	.	.	.	.	.
Ac01g021215	.	Os07g15270	.	.	.
Ac01g021216	.	.	.	.	.
Ac01g021217	.	.	.	.	.
Ac01g021218	.	.	.	.	.
Ac01g021219	.	.	.	.	.
Ac01g021220	.	.	.	.	.
Ac01g021221	.	.	.	.	.
Ac01g021222	.	.	.	.	.
Ac01g021223	.	.	.	.	.
Ac01g021224	.	.	.	.	.
Ac01g026703	.	.	.	.	.
Ac01g026706	.	.	.	.	.
Ac01g026709	.	.	.	.	.
Ac01g029174	.	.	.	.	.
Ac01g029175	.	.	.	.	.
Ac01g029176	.	.	.	.	.
Ac01g028696	.	.	.	.	.
Ac01g030295	.	.	.	.	.
Ac01g026123	.	.	.	.	.
Ac01g026124	.	.	.	.	.
Ac01g026126	.	.	.	.	.
Ac01g026127	.	.	.	.	.
Ac01g026129	.	.	.	.	.
Ac01g031443	.	.	.	.	.
Ac01g031794	.	.	.	.	.
Ac01g027002	.	.	.	.	.
Ac01g027004	.	.	.	.	.
Ac01g027005	.	.	.	.	.
Ac01g028574	.	.	.	.	.
Ac01g028575	.	.	.	.	.
Ac01g028576	.	.	.	.	.
Ac01g027120	.	.	.	.	.
Ac01g027121	.	.	.	.	.
Ac01g027127	.	.	.	.	.
Ac01g031043	.	.	.	.	.
Ac01g031044	.	.	.	.	.
Ac01g025059	.	.	.	.	.
Ac01g025061	.	.	.	.	.
Ac01g025066	.	.	.	.	.
Ac01g025067	.	.	.	.	.
Ac01g025069	.	.	.	.	.
Ac01g025070	.	.	.	.	.
Ac01g025071	.	.	.	.	.
Ac01g025072	.	.	.	.	.
Ac01g024190	.	.	.	.	.
Ac01g024192	.	.	.	.	.
Ac01g024193	.	.	.	.	.
Ac01g024194	.	.	.	.	.
Ac01g024195	.	.	.	.	.
Ac01g024196	.	.	.	.	.
Ac01g024200	.	Os07g15460	.	.	.
Ac01g028697	.	.	.	.	.
Ac01g028698	.	.	.	.	.
Ac01g028699	.	.	.	.	.
Ac01g028700	.	.	.	.	.
Ac01g028701	.	.	.	.	.
Ac01g028977	.	.	.	.	.
Ac01g028978	.	.	.	.	.
Ac01g028979	.	.	.	.	.
Ac01g028980	.	.	.	.	.
Ac01g019473	.	.	.	.	.
Ac01g019474	.	.	.	.	.
Ac01g019476	.	.	.	.	.
Ac01g019477	.	.	.	.	.
Ac01g019479	.	.	.	.	.
Ac01g029436	.	.	.	.	.
Ac01g029437	.	.	.	.	.
Ac01g029438	.	.	.	.	.
Ac01g029439	.	.	.	.	.
Ac01g022404	.	.	.	.	.
Ac01g022405	.	.	.	.	.
Ac01g022406	.	.	.	.	.
Ac01g022407	.	Os07g15500	.	.	.
Ac01g022408	.	.	.	.	.
Ac01g022409	.	.	.	.	.
Ac01g022411	.	.	.	.	.
Ac01g022413	.	.	.	.	.
Ac01g022414	.	.	.	.	.
Ac01g022415	.	.	.	.	.
Ac01g022416	.	.	.	.	.
Ac01g022417	.	.	.	.	.
Ac01g022418	.	.	.	.	.
Ac01g022419	.	.	.	.	.
Ac01g022423	.	.	.	.	.
Ac01g022426	.	.	.	.	.
Ac01g022427	.	.	.	.	.
Ac01g022428	.	.	.	.	.
Ac01g029374	.	.	.	.	.
Ac01g029375	.	.	.	.	.
Ac01g029376	.	.	.	.	.
Ac01g018052	.	.	.	.	.
Ac01g018051	.	.	.	.	.
Ac01g018050	.	Os07g15600	.	.	.
Ac01g018049	.	.	.	.	.
Ac01g018047	.	.	.	.	.
Ac01g018046	.	.	.	.	.
Ac01g018044	.	.	.	.	.
Ac01g018043	.	.	.	.	.
Ac01g018042	.	Os07g15680	.	.	.
Ac01g018041	.	.	.	.	.
Ac01g018040	.	.	.	.	.
Ac01g018039	.	.	.	.	.
Ac01g018038	.	.	.	.	.
Ac01g018037	.	.	.	.	.
Ac01g018036	.	Os07g15880	.	.	.
Ac01g018035	.	.	.	.	.
Ac01g018033	.	.	.	.	.
Ac01g018032	.	Os07g16040	.	.	.
Ac01g018031	.	.	.	.	.
Ac01g018030	.	.	.	.	.
Ac01g018029	.	.	.	.	.
Ac01g018028	.	Os07g16140	.	.	.
Ac01g018027	.	.	.	.	.
Ac01g018026	.	.	.	.	.
Ac01g018025	.	.	.	.	.
Ac01g018024	.	.	.	.	.
Ac01g018023	.	.	.	.	.
Ac01g018022	.	.	.	.	.
Ac01g018021	.	.	.	.	.
Ac01g018020	.	.	.	.	.
Ac01g018018	.	.	.	.	.
Ac01g018017	.	.	.	.	.
Ac01g018016	.	.	.	.	.
Ac01g018015	.	.	.	.	.
Ac01g018014	.	.	.	.	.
Ac01g018013	.	.	.	.	.
Ac01g018012	.	.	.	.	.
Ac01g018011	.	.	.	.	.
Ac01g018010	.	.	.	.	.
Ac01g018009	.	Os07g17120	.	.	.
Ac01g018008	.	.	.	.	.
Ac01g018007	.	.	.	.	.
Ac01g018006	.	.	.	.	.
Ac01g018004	.	.	.	.	.
Ac01g018002	.	.	.	.	.
Ac01g018001	.	.	.	.	.
Ac01g018000	.	.	.	.	.
Ac01g017999	.	.	.	.	.
Ac01g017998	.	.	.	.	.
Ac01g017997	.	.	.	.	.
Ac01g017996	.	.	.	.	.
Ac01g017995	.	.	.	.	.
Ac01g017994	.	.	.	.	.
Ac01g017993	.	.	.	.	.
Ac01g017992	.	.	.	.	.
Ac01g017991	.	.	.	.	.
Ac01g017990	.	.	.	.	.
Ac01g018604	.	.	.	.	.
Ac01g018603	.	.	.	.	.
Ac01g018602	.	.	.	.	.
Ac01g018601	.	.	.	.	.
Ac01g018600	.	.	.	.	.
Ac01g018599	.	Os05g46510	.	.	.
Ac01g018598	.	.	.	.	.
Ac01g018597	.	.	.	.	.
Ac01g018596	.	.	.	.	.
Ac01g018595	.	.	.	.	.
Ac01g018593	.	.	.	.	.
Ac01g018592	.	.	.	.	.
Ac01g018591	.	.	.	.	.
Ac01g018589	.	.	.	.	.
Ac01g018586	.	.	.	.	.
Ac01g018585	.	.	.	.	.
Ac01g018584	.	.	.	.	.
Ac01g018583	.	.	.	.	.
Ac01g018582	.	.	.	.	.
Ac01g018581	.	.	.	.	.
Ac01g018580	.	.	.	.	.
Ac01g018579	.	.	.	.	.
Ac01g018578	.	.	.	.	.
Ac01g018577	.	.	.	.	.
Ac01g018576	.	.	.	.	.
Ac01g018575	.	.	.	.	.
Ac01g018574	.	.	.	.	.
Ac01g018573	.	.	.	.	.
Ac01g018572	.	.	.	.	.
Ac01g018571	.	.	.	.	.
Ac01g018570	.	Os05g46280	.	.	.
Ac01g018569	.	Os05g46220	.	.	.
Ac01g018568	.	.	.	.	.
Ac01g018567	.	.	.	.	.
Ac01g018563	.	.	.	.	.
Ac01g018566	.	.	.	.	.
Ac01g018565	.	.	.	.	.
Ac01g018564	.	.	.	.	.
Ac01g006849	.	Os05g45950	.	.	.
Ac01g006848	.	.	.	.	.
Ac01g006847	.	.	.	.	.
Ac01g006846	.	.	.	.	.
Ac01g006845	.	.	.	.	.
Ac01g006844	.	.	.	.	.
Ac01g006843	.	Os05g45930	.	.	.
Ac01g006842	.	Os05g45880	.	.	.
Ac01g006841	.	.	.	.	.
Ac01g006840	.	.	.	.	.
Ac01g006839	.	.	.	.	.
Ac01g006838	.	.	.	.	.
Ac01g006837	.	.	.	.	.
Ac01g006836	.	.	.	.	.
Ac01g006835	.	.	.	.	.
Ac01g006834	.	.	.	.	.
Ac01g006833	.	.	.	.	.
Ac01g006832	.	.	.	.	.
Ac01g006831	.	.	.	.	.
Ac01g006827	.	.	.	.	.
Ac01g006830	.	.	.	.	.
Ac01g006829	.	.	.	.	.
Ac01g006828	.	.	.	.	.
Ac01g006826	.	.	.	.	.
Ac01g006825	.	.	.	.	.
Ac01g006824	.	.	.	.	.
Ac01g006823	.	.	.	.	.
Ac01g006822	.	.	.	.	.
Ac01g006821	.	.	.	.	.
Ac01g006820	.	.	.	.	.
Ac01g006819	.	Os05g45320	.	.	.
Ac01g006817	.	.	.	.	.
Ac01g006818	.	.	.	.	.
Ac01g006816	.	.	.	.	.
Ac01g006815	.	Os05g45210	.	.	.
Ac01g006814	.	.	.	.	.
Ac01g006813	.	.	.	.	.
Ac01g006812	.	.	.	.	.
Ac01g006811	.	.	.	.	.
Ac01g006810	.	.	.	.	.
Ac01g006809	.	.	.	.	.
Ac01g006808	.	.	.	.	.
Ac01g006807	.	Os05g49580	.	.	.
Ac01g006806	.	.	.	.	.
Ac01g006805	.	Os05g49430	.	.	.
Ac01g006804	.	.	.	.	.
Ac01g006803	.	.	.	.	.
Ac01g006802	.	.	.	.	.
Ac01g006801	.	.	.	.	.
Ac01g006800	.	.	.	.	.
Ac01g006799	.	.	.	.	.
Ac01g006798	.	.	.	.	.
Ac01g006797	.	.	.	.	.
Ac01g006796	.	.	.	.	.
Ac01g006794	.	.	.	.	.
Ac01g006793	.	.	.	.	.
Ac01g006792	.	.	.	.	.
Ac01g006791	.	.	.	.	.
Ac01g006790	.	.	.	.	.
Ac01g006789	.	.	.	.	.
Ac01g006788	.	.	.	.	.
Ac01g006787	.	.	.	.	.
Ac01g006786	.	.	.	.	.
Ac01g006785	.	.	.	.	.
Ac01g006783	.	.	.	.	.
Ac01g006781	.	.	.	.	.
Ac01g006780	.	.	.	.	.
Ac01g006779	.	.	.	.	.
Ac01g006778	.	.	.	.	.
Ac01g006777	.	.	.	.	.
Ac01g006776	.	.	.	.	.
Ac01g006775	.	.	.	.	.
Ac01g006774	.	.	.	.	.
Ac01g006773	.	.	.	.	.
Ac01g006772	.	.	.	.	.
Ac01g006771	.	.	.	.	.
Ac01g006770	.	.	.	.	.
Ac01g006769	.	.	.	.	.
Ac01g006768	.	.	.	.	.
Ac01g006767	.	.	.	.	.
Ac01g006766	.	.	.	.	.
Ac01g006765	.	.	.	.	.
Ac01g006764	.	.	.	.	.
Ac01g006762	.	.	.	.	.
Ac01g006763	.	.	.	.	.
Ac01g006761	.	Os05g49120	.	.	.
Ac01g006760	.	.	.	.	.
Ac01g006759	.	.	.	.	.
Ac01g006758	.	.	.	.	.
Ac01g006756	.	.	.	.	.
Ac01g006755	.	.	.	.	.
Ac01g006754	.	.	.	.	.
Ac01g006753	.	Os05g49030	.	.	.
Ac01g006752	.	Os05g48970	.	.	.
Ac01g006751	.	.	.	.	.
Ac01g006750	.	.	.	.	.
Ac01g006749	.	.	.	.	.
Ac01g006748	.	.	.	.	.
Ac01g006747	.	.	.	.	.
Ac01g006746	.	.	.	.	.
Ac01g006745	.	.	.	.	.
Ac01g006744	.	.	.	.	.
Ac01g006743	.	.	.	.	.
Ac01g006742	.	.	.	.	.
Ac01g006741	.	.	.	.	.
Ac01g006740	.	.	.	.	.
Ac01g006739	.	.	.	.	.
Ac01g006738	.	.	.	.	.
Ac01g006737	.	.	.	.	.
Ac01g006736	.	.	.	.	.
Ac01g006735	.	Os05g48500	.	.	.
Ac01g006734	.	.	.	.	.
Ac01g006733	.	Os05g48416	.	.	.
Ac01g006732	.	Os05g48410	.	.	.
Ac01g006731	Os01g70500	Os05g48320	.	.	.
Ac01g006730	.	Os05g48260	.	.	.
Ac01g006729	.	.	.	.	.
Ac01g006728	.	.	.	.	.
Ac01g006727	.	.	Ac05g004659	.	.
Ac01g006726	.	.	.	.	.
Ac01g006725	.	.	.	.	.
Ac01g006724	.	.	.	.	.
Ac01g006723	.	.	.	.	.
Ac01g006722	.	.	.	.	.
Ac01g006721	.	.	.	.	.
Ac01g006720	.	.	.	.	.
Ac01g006719	.	.	.	.	.
Ac01g006718	.	.	.	.	.
Ac01g006717	.	.	.	.	.
Ac01g006716	.	.	.	.	.
Ac01g006715	.	.	.	.	.
Ac01g006714	.	Os05g47850	.	.	.
Ac01g006713	.	.	.	.	.
Ac01g006712	.	.	.	.	.
Ac01g006711	.	Os05g47680	.	.	.
Ac01g006710	.	.	.	.	.
Ac01g006709	.	Os05g47670	.	.	.
Ac01g006708	.	Os05g47660	.	.	.
Ac01g006707	.	.	.	.	.
Ac01g006706	.	Os05g47650	.	.	.
Ac01g006705	.	.	.	.	.
Ac01g006704	.	.	.	.	.
Ac01g006703	.	.	.	.	.
Ac01g006702	.	.	.	.	.
Ac01g006701	.	.	.	.	.
Ac01g006700	.	.	.	.	.
Ac01g006699	.	.	.	.	.
Ac01g006698	.	.	.	.	.
Ac01g006697	.	.	.	.	.
Ac01g006696	.	.	.	.	.
Ac01g006695	.	.	.	.	.
Ac01g006694	.	.	.	.	.
Ac01g006693	.	.	.	.	.
Ac01g006692	.	Os07g20544	.	.	.
Ac01g006691	.	.	.	.	.
Ac01g006690	.	.	.	.	.
Ac01g006689	.	.	.	.	.
Ac01g006688	.	.	.	.	.
Ac01g006687	.	.	.	.	.
Ac01g006686	.	.	.	.	.
Ac01g006685	Os01g70490	.	.	.	.
Ac01g006684	.	.	.	.	.
Ac01g006683	.	.	.	.	.
Ac01g006681	.	.	.	.	.
Ac01g006682	.	.	.	.	.
Ac01g006680	.	.	.	.	.
Ac01g006679	.	.	.	.	.
Ac01g006678	.	.	.	.	.
Ac01g006677	.	.	Ac05g004653	.	.
Ac01g006676	.	.	.	.	.
Ac01g006674	Os01g70320	.	.	.	.
Ac01g006675	.	.	.	.	.
Ac01g006673	.	.	.	.	.
Ac01g006672	.	.	.	.	.
Ac01g006671	.	.	.	.	.
Ac01g006670	Os01g70140	.	.	.	.
Ac01g006669	.	.	.	.	.
Ac01g006668	Os01g70100	.	Ac05g004630	.	.
Ac01g006667	.	.	.	.	.
Ac01g006666	.	.	.	.	.
Ac01g006665	.	.	.	.	.
Ac01g006664	Os01g70050	.	.	.	.
Ac01g006663	Os01g70020	.	.	.	.
Ac01g006662	.	.	Ac05g004621	.	.
Ac01g006661	Os01g70010	.	Ac05g004620	.	.
Ac01g006660	Os01g69990	.	Ac05g004619	.	.
Ac01g006659	Os01g69980	.	.	.	.
Ac01g006658	.	.	.	.	.
Ac01g006657	.	Os07g20340	.	.	.
Ac01g006655	.	.	.	.	.
Ac01g006656	.	.	.	.	.
Ac01g006654	.	.	.	.	.
Ac01g006653	.	.	.	.	.
Ac01g006652	.	.	.	.	.
Ac01g006651	.	.	.	.	.
Ac01g006650	.	.	.	.	.
Ac01g006649	Os01g69240	.	.	.	.
Ac01g006648	.	Os07g19530	.	.	.
Ac01g006647	.	.	.	.	.
Ac01g006646	.	.	.	.	.
Ac01g006645	Os01g69160	.	Ac05g004598	.	.
Ac01g006643	Os01g69140	Os07g19444	Ac05g004596	.	.
Ac01g006642	.	.	.	.	.
Ac01g006641	Os01g69110	.	.	.	.
Ac01g006640	Os01g69080	.	.	.	.
Ac01g006639	.	.	.	.	.
Ac01g006638	.	.	.	.	.
Ac01g006637	.	.	.	.	.
Ac01g006636	Os01g68940	.	Ac05g004582	.	.
Ac01g006635	.	.	.	.	.
Ac01g006634	.	.	.	.	.
Ac01g006633	Os01g68860	.	.	.	.
Ac01g006632	.	.	.	.	.
Ac01g006631	Os01g68750	.	.	.	.
Ac01g006630	.	Os07g19030	.	.	.
Ac01g006629	Os01g67550	.	.	.	.
Ac01g006628	.	.	.	.	.
Ac01g006627	.	.	.	.	.
Ac01g006626	.	Os07g17310	.	.	.
Ac01g006625	.	.	.	.	.
Ac01g006624	Os01g67590	.	.	.	.
Ac01g006623	.	.	.	.	.
Ac01g025743	.	.	.	.	.
Ac01g025744	.	Os07g17330	.	.	.
Ac01g025745	.	.	.	.	.
Ac01g025746	Os01g67750	.	.	.	.
Ac01g025747	Os01g67770	.	.	.	.
Ac01g025748	.	.	.	.	.
Ac01g025749	Os01g67830	.	.	.	.
Ac01g025750	Os01g67850	Os07g17400	.	.	.
Ac01g025751	.	.	.	.	.
Ac01g025752	.	.	.	.	.
Ac01g025753	Os01g67860	.	.	.	.
Ac01g025754	.	.	.	.	.
Ac01g024201	.	.	.	.	.
Ac01g024202	.	.	.	.	.
Ac01g024203	Os01g67920	.	.	.	.
Ac01g024204	.	.	.	.	.
Ac01g024205	Os01g67950	.	.	.	.
Ac01g024206	Os01g67960	.	.	.	.
Ac01g024207	.	.	.	.	.
Ac01g024208	Os01g67970	.	.	.	.
Ac01g024209	.	.	.	.	.
Ac01g024210	.	.	.	.	.
Ac01g024212	.	.	.	.	.
Ac01g029288	.	.	.	.	.
Ac01g029289	.	.	.	.	.
Ac01g029290	.	.	.	.	.
Ac01g017312	Os01g68020	.	.	.	.
Ac01g017313	.	.	.	.	.
Ac01g017314	.	.	.	.	.
Ac01g017315	.	.	Ac05g004499	Os02g21430	.
Ac01g017317	.	.	.	.	.
Ac01g017318	.	.	.	.	.
Ac01g017319	.	.	.	.	.
Ac01g017320	.	.	.	.	.
Ac01g017321	Os01g68060	.	.	.	.
Ac01g017322	Os01g68130	.	.	.	.
Ac01g017323	Os01g68260	.	Ac05g004535	.	.
Ac01g017324	.	Os07g18600	.	.	.
Ac01g017325	.	.	.	.	.
Ac01g017326	.	.	.	.	.
Ac01g017327	.	.	.	.	.
Ac01g017328	Os01g68370	.	.	.	.
Ac01g017329	Os01g68390	.	.	.	.
Ac01g017330	Os01g68440	.	.	.	.
Ac01g017331	.	Os07g18560	.	.	.
Ac01g017332	.	.	.	.	.
Ac01g017334	.	Os07g18510	.	.	.
Ac01g017335	Os01g68450	.	.	.	.
Ac01g017336	.	.	.	.	.
Ac01g017337	Os01g68480	.	.	.	.
Ac01g017338	Os01g68500	.	.	.	.
Ac01g017339	.	.	.	.	.
Ac01g017340	.	.	.	.	.
Ac01g017341	.	.	.	.	.
Ac01g017342	.	.	.	.	.
Ac01g017343	.	.	.	.	.
Ac01g017344	.	.	.	.	.
Ac01g017345	Os01g68598	.	.	.	.
Ac01g017346	.	.	.	.	.
Ac01g017347	Os01g68620	.	.	.	.
Ac01g017348	.	.	Ac05g004555	.	.
Ac01g017349	.	.	.	.	.
Ac01g017350	.	.	.	.	.
Ac01g017351	.	.	.	.	.
Ac01g017352	.	.	.	.	.
Ac01g017353	.	.	.	.	.
Ac01g017354	.	.	.	.	.
Ac01g017355	Os01g68700	.	Ac05g004559	.	.
Ac01g017358	Os01g68710	.	Ac05g004561	.	.
Ac01g017359	.	.	.	.	.
Ac01g017360	Os01g68770	.	.	.	.
Ac01g017361	.	.	.	.	.
Ac01g017362	Os01g68790	.	.	.	.
Ac01g017363	Os01g68810	.	.	.	.
Ac01g017364	.	.	.	.	.
Ac01g017365	Os01g68830	.	.	.	.
Ac01g017366	.	.	.	.	.
Ac01g017367	.	.	.	.	.
Ac01g017368	.	.	.	.	.
Ac01g017369	.	.	.	.	.
Ac01g017370	.	.	.	.	.
Ac01g017371	.	.	.	.	.
Ac01g017372	.	.	.	.	.
Ac01g017373	.	.	.	.	.
Ac01g017374	Os01g68930	.	Ac05g004581	.	.
Ac01g017375	.	.	.	.	.
Ac01g017376	.	.	.	.	.
Ac01g017377	Os01g68960	.	.	.	.
Ac01g017378	Os01g69030	.	.	.	.
Ac01g017379	.	Os07g19070	.	.	.
Ac01g017380	.	.	.	.	.
Ac01g017381	.	.	.	.	.
Ac01g017382	.	.	Ac05g004587	.	.
Ac01g017383	.	.	.	.	.
Ac01g017384	Os01g69050	.	.	.	.
Ac01g017385	Os01g69060	.	.	.	.
Ac01g017386	Os01g69070	.	Ac05g004588	.	.
Ac01g017387	.	.	.	.	.
Ac01g017388	.	.	.	.	.
Ac01g017389	.	.	.	.	.
Ac01g027308	.	Os07g19444	Ac05g004596	.	.
Ac01g027309	.	.	.	.	.
Ac01g027310	Os01g69120	.	.	.	.
Ac01g022859	.	.	.	.	.
Ac01g022860	.	.	.	.	.
Ac01g022861	.	.	Ac05g004600	.	.
Ac01g022862	.	.	.	.	.
Ac01g022863	.	.	.	.	.
Ac01g022864	.	.	.	.	.
Ac01g022865	.	Os07g19470	.	.	.
Ac01g022866	.	.	.	.	.
Ac01g022867	.	.	.	.	.
Ac01g022868	.	.	.	.	.
Ac01g022869	.	.	.	.	.
Ac01g022870	Os01g69130	.	.	.	.
Ac01g022871	.	.	.	.	.
Ac01g022872	.	.	.	.	.
Ac01g022873	.	.	.	.	.
Ac01g022874	.	.	.	.	.
Ac01g022875	.	.	.	.	.
Ac01g026214	.	.	.	.	.
Ac01g026215	.	.	.	.	.
Ac01g026216	.	.	.	.	.
Ac01g026217	.	.	.	.	.
Ac01g026218	.	.	.	.	.
Ac01g015119	.	.	.	.	.
Ac01g015118	.	.	.	.	.
Ac01g015116	.	.	.	.	.
Ac01g015115	.	.	.	.	.
Ac01g015113	.	.	.	.	.
Ac01g015112	Os01g69250	.	Ac05g004603	.	.
Ac01g015111	.	.	.	.	.
Ac01g015110	.	.	.	.	.
Ac01g015109	Os01g69270	.	.	.	.
Ac01g015108	.	.	.	.	.
Ac01g015107	Os01g69830	.	Ac05g004608	.	.
Ac01g015106	.	.	.	.	.
Ac01g015105	.	.	.	.	.
Ac01g015104	Os01g69850	.	.	.	.
Ac01g015103	.	.	.	.	.
Ac01g015101	.	.	.	.	.
Ac01g015102	.	.	.	.	.
Ac01g015099	Os01g69910	.	.	.	.
Ac01g015098	.	.	.	.	.
Ac01g015097	.	.	.	.	.
Ac01g015096	Os01g69930	.	.	.	.
Ac01g015095	Os01g69940	.	.	.	.
Ac01g015094	Os01g69950	.	.	.	.
Ac01g015093	.	.	.	.	.
Ac01g015092	.	.	.	.	.
Ac01g015091	.	.	.	.	.
Ac01g015090	.	Os07g22350	.	.	.
Ac01g015089	Os01g69970	.	.	.	.
Ac01g015088	.	.	.	.	.
Ac01g015087	Os01g70060	.	.	.	.
Ac01g015086	.	.	.	.	.
Ac01g015085	.	.	.	.	.
Ac01g015084	.	.	.	.	.
Ac01g015083	.	.	.	.	.
Ac01g015082	.	.	Ac05g004636	.	.
Ac01g015080	.	.	Ac05g004643	.	.
Ac01g015079	.	.	.	.	.
Ac01g015078	.	.	.	.	.
Ac01g015077	.	.	.	.	.
Ac01g015076	.	.	.	.	.
Ac01g015075	.	.	.	.	.
Ac01g015074	.	.	.	.	.
Ac01g015073	Os01g70270	.	.	.	.
Ac01g015072	.	.	.	.	.
Ac01g015071	.	.	.	.	.
Ac01g015070	.	.	.	.	.
Ac01g015069	.	.	.	.	.
Ac01g015068	.	.	.	.	.
Ac01g015067	.	.	.	.	.
Ac01g015066	Os01g70390	.	.	.	.
Ac01g015065	.	.	.	.	.
Ac01g015064	.	.	.	.	.
Ac01g015063	Os01g70430	.	.	.	.
Ac01g015062	.	.	Ac05g004659	.	.
Ac01g015060	.	.	.	.	.
Ac01g015061	.	.	.	.	.
Ac01g015059	Os01g70500	.	.	.	.
Ac01g015058	.	.	.	.	.
Ac01g015057	.	.	.	.	.
Ac01g015056	.	.	.	.	.
Ac01g015055	.	.	.	.	.
Ac01g015054	.	.	Ac05g004666	.	.
Ac01g015053	.	.	.	.	.
Ac01g015052	.	.	.	.	.
Ac01g015051	.	.	.	.	.
Ac01g015050	.	.	.	.	.
Ac01g015049	.	.	.	.	.
Ac01g015048	.	.	.	.	.
Ac01g015047	.	.	.	.	.
Ac01g015046	.	.	.	.	.
Ac01g015045	.	.	.	.	.
Ac01g015044	.	.	.	.	.
Ac01g015043	.	.	.	.	.
Ac01g015042	.	.	.	.	.
Ac01g015041	.	.	Ac05g004668	.	.
Ac01g015040	.	.	.	.	.
Ac01g015039	.	.	.	.	.
Ac01g015038	.	.	.	.	.
Ac01g015037	.	.	.	.	.
Ac02g012249	.	.	.	.	.
Ac02g012248	.	.	.	.	.
Ac02g012247	.	.	.	.	.
Ac02g012246	Os08g41040	.	.	.	.
Ac02g012245	.	.	.	.	.
Ac02g012244	.	.	.	.	.
Ac02g012243	.	.	.	.	.
Ac02g012242	.	.	.	.	.
Ac02g012241	.	.	.	.	.
Ac02g012240	Os08g41010	.	.	.	.
Ac02g012239	.	.	.	.	.
Ac02g012237	.	.	.	.	.
Ac02g012238	Os08g41000	.	.	.	.
Ac02g012236	.	.	.	.	.
Ac02g012235	.	.	.	.	.
Ac02g012234	Os08g40900	.	.	.	.
Ac02g012233	.	.	.	.	.
Ac02g012232	.	Os09g32090	.	.	.
Ac02g012231	.	.	.	.	.
Ac02g012230	.	.	.	.	.
Ac02g012229	.	.	.	.	.
Ac02g012228	.	.	.	.	.
Ac02g012226	.	.	.	.	.
Ac02g012227	.	.	.	.	.
Ac02g012225	.	Os09g32180	.	.	.
Ac02g012224	.	.	.	.	.
Ac02g012223	.	.	.	.	.
Ac02g012222	Os08g40840	.	.	.	.
Ac02g012221	.	.	.	.	.
Ac02g012220	Os08g40830	Os09g32210	.	.	.
Ac02g012219	.	.	.	.	.
Ac02g012218	Os08g40820	.	.	.	.
Ac02g012217	.	.	.	.	.
Ac02g012216	.	Os09g32240	.	.	.
Ac02g012215	.	.	.	.	.
Ac02g012212	.	.	.	.	.
Ac02g012211	.	.	.	.	.
Ac02g012210	Os08g40790	Os09g32250	.	.	.
Ac02g012209	.	.	.	.	.
Ac02g012208	.	.	.	.	.
Ac02g012207	.	.	.	.	.
Ac02g012206	.	.	.	.	.
Ac02g012205	.	.	.	.	.
Ac02g012204	.	.	.	.	.
Ac02g012203	.	Os09g32274	.	.	.
Ac02g012202	Os08g40620	.	.	.	.
Ac02g012201	.	.	.	.	.
Ac02g012200	.	.	.	.	.
Ac02g012199	.	.	.	.	.
Ac02g012198	.	.	.	.	.
Ac02g012197	.	.	.	.	.
Ac02g012196	.	.	.	.	.
Ac02g012195	.	Os09g32290	.	.	.
Ac02g012194	Os08g40570	.	.	.	.
Ac02g012193	.	.	.	.	.
Ac02g012192	.	.	.	.	.
Ac02g012191	.	.	.	.	.
Ac02g012190	.	.	.	.	.
Ac02g012189	Os08g40560	.	.	.	.
Ac02g012188	.	.	.	.	.
Ac02g012187	.	.	.	.	.
Ac02g012186	Os08g40530	.	.	.	.
Ac02g012185	.	.	.	.	.
Ac02g012184	.	.	.	.	.
Ac02g012183	Os08g35210	Os09g26660	.	.	.
Ac02g012182	.	.	.	.	.
Ac02g012181	.	.	.	.	.
Ac02g012180	.	.	.	.	.
Ac02g012179	.	.	.	.	.
Ac02g012178	.	Os09g32320	.	.	.
Ac02g012177	.	.	.	.	.
Ac02g012176	.	.	.	.	.
Ac02g012175	Os08g35160	.	.	.	.
Ac02g012174	.	Os09g26610	.	.	.
Ac02g012173	.	.	.	.	.
Ac02g012172	.	.	.	.	.
Ac02g012171	Os08g35110	Os09g26590	.	.	.
Ac02g012167	.	.	.	.	.
Ac02g012166	.	Os09g26570	.	.	.
Ac02g012165	.	.	.	.	.
Ac02g012164	.	.	.	.	.
Ac02g012163	.	.	.	.	.
Ac02g012162	.	.	.	.	.
Ac02g012161	.	.	.	.	.
Ac02g012160	.	Os09g26480	.	.	.
Ac02g012159	Os08g35070	Os09g26470	.	.	.
Ac02g012158	Os08g35060	Os09g26460	.	.	.
Ac02g012157	.	Os09g26420	.	.	.
Ac02g012156	.	.	.	.	.
Ac02g012155	Os08g35050	Os09g26390	.	.	.
Ac02g012154	.	Os09g26380	.	.	.
Ac02g012153	.	.	.	.	.
Ac02g012152	.	.	.	.	.
Ac02g012151	.	.	.	.	.
Ac02g012150	.	.	.	.	.
Ac02g012149	Os08g34910	Os09g26360	.	.	.
Ac02g012148	.	.	.	.	.
Ac02g012147	Os08g34900	.	.	.	.
Ac02g012146	.	.	.	.	.
Ac02g012145	.	.	.	.	.
Ac02g012144	.	.	.	.	.
Ac02g012143	.	.	.	.	.
Ac02g012142	.	Os09g26340	.	.	.
Ac02g012141	.	.	.	.	.
Ac02g012140	.	Os09g26300	.	.	.
Ac02g012139	.	Os09g26260	.	.	.
Ac02g012138	.	.	.	.	.
Ac02g012136	.	.	.	.	.
Ac02g012135	.	.	.	.	.
Ac02g012134	.	.	.	.	.
Ac02g012133	.	.	.	.	.
Ac02g012132	.	Os09g26190	.	.	.
Ac02g012131	.	.	.	.	.
Ac02g012130	.	.	.	.	.
Ac02g012129	.	.	.	.	.
Ac02g012126	.	.	.	.	.
Ac02g012128	.	.	.	.	.
Ac02g012127	.	.	.	.	.
Ac02g012125	Os08g34780	.	.	.	.
Ac02g012124	Os08g34750	.	.	.	.
Ac02g012123	.	.	.	.	.
Ac02g012122	.	.	Ac06g011611	Os02g54600	Os06g09190
Ac02g012121	.	.	.	.	.
Ac02g012120	Os08g34740	.	.	.	.
Ac02g012119	.	.	.	.	.
Ac02g012118	.	.	.	.	.
Ac02g012117	.	.	Ac06g011610	Os02g54640	Os06g08890
Ac02g012116	.	.	.	.	.
Ac02g012115	.	.	.	.	.
Ac02g012114	.	.	Ac06g011609	Os02g54650	.
Ac02g012113	.	Os09g25950	.	.	.
Ac02g012112	.	.	.	.	.
Ac02g012111	.	.	.	.	.
Ac02g012110	.	Os09g25900	Ac06g011603	.	.
Ac02g012109	.	.	Ac06g011602	Os02g54760	Os06g08850
Ac02g012108	.	.	.	.	.
Ac02g012107	Os08g34580	Os09g25890	.	.	.
Ac02g012106	.	.	.	.	.
Ac02g012105	.	.	.	.	.
Ac02g012104	Os08g34550	.	.	.	.
Ac02g012103	.	.	.	.	.
Ac02g012102	.	.	.	.	.
Ac02g012101	.	.	.	.	.
Ac02g012100	.	.	.	.	.
Ac02g012099	.	Os09g25850	Ac06g011594	.	.
Ac02g012098	.	Os09g25810	.	.	.
Ac02g012097	Os08g34460	.	.	.	.
Ac02g012096	.	Os09g25760	.	.	.
Ac02g012095	.	.	Ac06g011593	Os02g54890	Os06g08810
Ac02g012094	.	Os09g25640	.	.	.
Ac02g012093	.	.	.	.	.
Ac02g012092	.	.	.	.	.
Ac02g012091	.	.	.	.	.
Ac02g012090	.	.	.	.	.
Ac02g012089	.	.	.	.	.
Ac02g012088	Os08g34360	.	.	.	.
Ac02g012086	.	Os09g25590	.	.	.
Ac02g012085	.	.	.	.	.
Ac02g012084	.	.	Ac06g011581	Os02g06910	Os06g08740
Ac02g012083	.	.	.	.	.
Ac02g012082	.	.	.	.	.
Ac02g012081	.	Os09g25560	.	.	.
Ac02g012080	.	.	.	.	.
Ac02g012079	Os08g34340	.	.	.	.
Ac02g012078	.	.	Ac06g011532	Os02g55880	.
Ac02g012077	Os08g34320	Os09g25500	.	.	.
Ac02g012076	.	Os09g25490	.	.	.
Ac02g012075	.	.	.	.	.
Ac02g012074	.	.	.	.	.
Ac02g012073	.	.	.	.	.
Ac02g012072	.	.	.	.	.
Ac02g012071	.	.	.	.	.
Ac02g012070	.	.	.	.	.
Ac02g012069	.	.	.	.	.
Ac02g012068	.	Os09g25460	.	.	.
Ac02g016952	.	.	.	.	.
Ac02g016951	.	.	.	.	.
Ac02g016950	.	.	.	.	.
Ac02g016949	.	.	.	.	.
Ac02g016948	.	.	.	.	.
Ac02g016947	.	.	.	.	.
Ac02g016946	.	.	.	.	.
Ac02g016945	.	.	.	.	.
Ac02g016943	.	Os09g25390	.	.	.
Ac02g016944	.	.	.	.	.
Ac02g016942	.	Os09g25380	.	.	.
Ac02g016941	.	.	.	.	.
Ac02g016939	.	Os09g25330	.	.	.
Ac02g016938	.	Os09g25310	.	.	.
Ac02g016937	Os08g34290	.	.	.	.
Ac02g016936	.	.	.	.	.
Ac02g016935	Os08g34280	Os09g25150	.	.	.
Ac02g016934	Os08g34270	.	.	.	.
Ac02g016933	.	.	.	.	.
Ac02g016932	.	.	.	.	.
Ac02g016931	.	.	.	.	.
Ac02g016930	.	Os09g25070	.	.	.
[truncated: 21,893 more rows]
